# Supplementary material for: Impact of incomplete lineage sorting and natural selection on the phylogenetic and taxonomic uncertainties of Aspidistra in Taiwan
Source: Bot Stud. 2025 Oct 15;66:35. doi: 10.1186/s40529-025-00482-y (PMC12528535; doi:10.1186/s40529-025-00482-y)
Supplement: Supplementary file 1 — Supplementary Material 1: Table S1 Sampling and sequencing information. Table S2 Annotation of 214 genes that did not reject the monophyletic relationship between dai and lgk. [file 40529_2025_482_MOESM1_ESM.xlsx]

## Sheet: Table S1
Table S1 Sampling and sequencing information.
Sample	Abbreviation	Collected locations	NCBI accession number	Instrument	Reads length	GC(%)	Nuber of raw reads	Nuber of clean reads	Total trinity transcripts	Trinity N50 (bp)	Number of perdicted genes	Number of single-copy genes
Aspidistra elatior	ela	Cultivated		Illumina NovaSeq 6000	PE 150	49	20332659	18036440	165009	1437	63393	17956
Aspidistra zongbayi		Emei Mountain, Sichuan Province, China		Illumina NovaSeq 6000	PE 150	48	21286857	18744434	176247	1445	64712	16443
Aspidistra fenghuangensis		NCBI	SRX7811155	Illumina HiSeq 2000	PE 150	50	30779512	27732318	163705	1482	69624	15888
Aspidistra daibuensis var. longkiauensis JL	lgk	Jinlun, Taitung County		Illumina NovaSeq 6000	PE 150	47	56423691	45363556	285765	1341	94316	19883
Aspidistra daibuensis var. longkiauensis PS	lgk	Shuangliou, Pingtung County		Illumina NovaSeq 6000	PE 150	49	18832023	16936867	172128	1418	64445	18738
Aspidistra daibuensis var. daibuensis DL	dai	Dulan Mountain Trail, Taitung County		Illumina NovaSeq 6000	PE 150	47	51407562	40405473	286782	1320	90770	19447
Aspidistra attenuata C	att	Fengshan, Chiayi County		Illumina NovaSeq 6000	PE 150	49	21663209	19309480	188430	1439	70746	19269
Aspidistra attenuata DP	att	Dongpu, Nantou County		Illumina NovaSeq 6000	PE 150	49	20159845	17912466	166075	1432	63339	18699
Aspidistra attenuata P	att	Peitawushan Trial, Pingtung County		Illumina NovaSeq 6000	PE 150	48	37584893	26848014	330570	971	85059	19384
Aspidistra mushaensis var. mushaensis TD	mus	Defulan Trail, Taichung City		Illumina NovaSeq 6000	PE 150	49	20550887	18378928	160617	1479	63820	18455
Aspidistra mushaensis var. mushaensis DK	mus	Dakeng Trail, Taichung City		Illumina NovaSeq 6000	PE 150	48	37817765	26779816	154916	1541	65506	17466
Aspidistra mushaensis var. longiconnectiva	lcn	Huisun Experimental Forest Station, Nantou County		Illumina NovaSeq 6000	PE 150	48	24659037	22402135	192365	1460	72521	18430
Tupistra fungilliformis	-	NCBI	SRX21370668	Illumina NovaSeq 6000	PE 150	48	28107771	26489694	189831	1512	64817	12299
Reineckea carnea	-	NCBI	SRX21370673	Illumina NovaSeq 6000	PE 150	49	22926291	21976356	145187	1472	60293	12014
Rohdea japonica	-	NCBI	SRX21370674	Illumina NovaSeq 6000	PE 150	48	22152342	20601181	178836	1338	57577	11918

## Sheet: Table S2
Table S2 Annotation of 214 genes that did not reject the monophyletic relationship between dai and lgk. The green background denotes chloroplast-related genes; the gray background denotes ubiquitin-related genes; and the yellow background denotes genes that are under positive selection.
Aspidistra geneID (query id)	Arabidopsis geneID (subject id)	subject length	query length	% identity	evalue	bit score	% positives	gene function
OG0022678	AT2G41430.5	163	143	32.53	1.03e-13	64.7	46.99	gene_symbol:ERD15 description:LSR1 [SourceUniProtKB/TrEMBL;AccA0A178VWR6]
OG0022697	AT4G37830.1	102	102	66.337	4.94e-40	128	73.27	description:cytochrome c oxidase-related [SourceTAIR;AccAT4G37830]
OG0022715	AT2G38760.1	321	325	51.543	8.86e-108	317	69.44	gene_symbol:ANN3 description:Annexin [SourceUniProtKB/TrEMBL;AccA0A178W040]
OG0022734	AT4G27745.4	106	112	57.426	1.4e-39	128	73.27	description:Protein yippee-like [SourceUniProtKB/TrEMBL;AccA0A178V0E4]
OG0022742	AT1G33490.1	175	181	60.494	2.52e-71	213	79.63	description:E3 ubiquitin-protein ligase [SourceUniProtKB/TrEMBL;AccQ9C803]
OG0022758	AT3G02220.1	227	190	70.857	3.62e-84	248	80.57	description:Small acidic-like protein [SourceUniProtKB/TrEMBL;AccQ9SRT8]
OG0022958	AT3G13200.1	230	232	72.961	9.8e-99	287	84.55	gene_symbol:EMB2769 description:Cwf15 / Cwc15 cell cycle control family protein [SourceUniProtKB/TrEMBL;AccQ9LK52]
OG0023046	AT3G11730.1	205	203	82.673	1.28e-123	348	91.09	gene_symbol:RABD1 description:Ras-related protein RABD1 [SourceUniProtKB/Swiss-Prot;AccQ9ZRE2]
OG0023139	AT5G20070.1	438	390	67.352	0	534	79.95	gene_symbol:NUDT19 description:Nudix hydrolase 19, chloroplastic [SourceUniProtKB/Swiss-Prot;AccQ94A82]
OG0023254	AT4G10180.1	543	512	65.934	0	704	77.47	gene_symbol:DET1 description:Light-mediated development protein DET1 [SourceUniProtKB/Swiss-Prot;AccP48732]	Involved in fruit pigmentation and fruit nutritional quality; participating in the CDD complex, a complex probably required to regulate the activity of ubiquitin conjugating enzymes
OG0023354	AT2G32070.1	275	276	78.067	8.46e-163	453	90.71	gene_symbol:CAF1-7 description:Probable CCR4-associated factor 1 homolog 7 [SourceUniProtKB/Swiss-Prot;AccQ9SKZ2]
OG0023379	AT3G54480.1	274	248	65.06	4.43e-117	336	81.12	gene_symbol:SKIP5 description:F-box protein SKIP5 [SourceUniProtKB/Swiss-Prot;AccQ94FT2]
OG0023457	AT1G68580.2	648	712	36.866	7.67e-123	381	52.09	description:Agenet and bromo-adjacent homology (BAH) domain-containing protein [SourceUniProtKB/TrEMBL;AccQ8L7Q0]
OG0023580	AT3G44880.1	537	549	70.14	0	758	83.17	gene_symbol:PAO description:Pheophorbide a oxygenase, chloroplastic [SourceUniProtKB/Swiss-Prot;AccQ9FYC2]	Pheophorbide a oxygenase participates in chlorophyll degradation. Loss-of-function mutations in the gene can lead to a stay-green phenotype in plants
OG0023690	AT3G12150.1	363	360	79.05	0	580	91.34	description:Alpha/beta hydrolase family protein [SourceUniProtKB/TrEMBL;AccQ8RWA3]
OG0023747	AT3G06050.1	201	196	70.647	3.44e-102	293	81.09	gene_symbol:PRXIIF description:PRXIIF [SourceUniProtKB/TrEMBL;AccA0A178VBA5]
OG0023871	AT5G45360.1	316	298	53.416	4.23e-115	334	67.08	gene_symbol:SKIP31 description:F-box protein SKIP31 [SourceUniProtKB/Swiss-Prot;AccQ9FHK0]
OG0023910	AT5G54000.2	349	352	46.064	3.12e-103	308	63.85	description:2-oxoglutarate (2OG) and Fe(II)-dependent oxygenase superfamily protein [SourceUniProtKB/TrEMBL;AccQ9FN27]
OG0023914	AT2G42670.1	241	251	62.097	1.45e-106	308	75.81	description:Protein of unknown function (DUF1637) [SourceTAIR;AccAT2G42670]
OG0024032	AT5G02510.2	253	267	36.759	8.99e-47	157	55.34	description:BEST Arabidopsis thaliana protein match is Ubiquitin system component Cue protein (TAIRAT5G32440.1); Ha. [SourceTAIR;AccAT5G02510]
OG0024055	AT1G06890.1	357	351	84.314	0	588	91.32	gene_symbol:UXT3 description:UDP-xylose transporter 3 [SourceUniProtKB/Swiss-Prot;AccQ8RXL8]
OG0024116	AT3G22840.1	195	183	49.746	5.31e-55	173	63.96	gene_symbol:ELIP1 description:ELIP1 [SourceUniProtKB/TrEMBL;AccA0A178VCA8]
OG0024121	AT1G10210.1	370	369	82.337	0	652	92.66	gene_symbol:MPK1 description:MPK1 [SourceUniProtKB/TrEMBL;AccA0A178W6I4]
OG0024122	AT2G48150.1	170	172	72.515	8.84e-90	259	84.8	gene_symbol:GPX4 description:Probable glutathione peroxidase 4 [SourceUniProtKB/Swiss-Prot;AccQ8L910]
OG0024142	AT2G18250.1	176	196	64.516	2.65e-74	221	85.16	gene_symbol:COAD description:Phosphopantetheine adenylyltransferase [SourceUniProtKB/Swiss-Prot;AccQ9ZPV8]
OG0024148	AT2G35360.2	184	148	45.669	2.48e-28	103	67.72	description:Ubiquitin family protein [SourceUniProtKB/TrEMBL;AccO82301]
OG0024165	AT1G60870.1	147	148	40.816	2.12e-12	61.2	63.27	gene_symbol:MEE9 description:Maternal effect embryo arrest 9 [SourceUniProtKB/TrEMBL;AccQ9C529]
OG0024203	AT1G56300.1	156	163	49.351	9.34e-47	150	71.43	description:At1g56300 [SourceUniProtKB/TrEMBL;AccQ8L7R1]
OG0024225	AT1G33810.1	138	136	69.853	9.97e-62	186	83.09	description:Zinc finger/BTB domain protein [SourceUniProtKB/TrEMBL;AccQ8L9M8]
OG0024263	AT1G03250.1	245	250	58.065	3.83e-96	282	73.79	description:unknown protein; Ha. [SourceTAIR;AccAT1G03250]
OG0024316	AT5G45550.1	215	216	94.419	2.16e-155	429	98.14	gene_symbol:MOB1A description:MOB1-like protein [SourceUniProtKB/TrEMBL;AccA0A178UCG9]
OG0024355	AT1G27970.1	126	124	70.69	6.72e-58	175	81.9	gene_symbol:NTF2B description:Nuclear transport factor 2B [SourceUniProtKB/TrEMBL;AccA8MS55]
OG0024361	AT1G34640.1	110	109	41.441	3.44e-23	86.7	61.26	description:At1g34640 [SourceUniProtKB/TrEMBL;AccQ9LNM6]
OG0024395	AT5G47310.1	245	217	54.146	4.62e-76	229	70.73	description:At5g47310 [SourceUniProtKB/TrEMBL;AccQ9LVS8]
OG0024442	AT5G27280.1	212	212	67.32	1.19e-65	201	75.16	description:A_TM021B04.14 protein [SourceUniProtKB/TrEMBL;AccO04646]
OG0024449	AT4G38520.2	400	382	67.021	3.1e-180	506	77.66	description:APD6 [SourceUniProtKB/TrEMBL;AccA0A178UT21]
OG0024530	AT3G51870.1	381	457	70.846	5.93e-161	460	87.15	gene_symbol:EAAC description:Probable envelope ADP,ATP carrier protein, chloroplastic [SourceUniProtKB/Swiss-Prot;AccO65023]
OG0024584	AT3G04680.1	444	432	68.692	0	609	83.88	gene_symbol:CLPS3 description:Protein CLP1 homolog [SourceUniProtKB/Swiss-Prot;AccQ9SR06]
OG0024603	AT1G78922.1	222	227	41.364	1.66e-45	151	58.64	description:unknown protein; FUNCTIONS IN molecular_function unknown; INVOLVED IN biological_process unknown; LOCATED IN cellular_component unknown; BEST Arabidopsis thaliana protein match is unknown protein (TAIRAT1G21722.1); Ha. [SourceTAIR;AccAT1G78922]
OG0024614	AT1G72175.1	185	233	68.478	3.1e-85	251	83.15	description:E3 ubiquitin-protein ligase RNF170-like protein (DUF 1232) [SourceUniProtKB/TrEMBL;AccQ93WJ5]
OG0022699	AT1G08580.1	123	128	57.143	8.5e-30	104	75.82	description:At1g08580 [SourceUniProtKB/TrEMBL;AccQ9FRS7]
OG0022994	AT4G23900.1	237	238	75.527	7.96e-133	374	85.23	gene_symbol:NDK4 description:Nucleoside diphosphate kinase IV, chloroplastic/mitochondrial [SourceUniProtKB/Swiss-Prot;AccQ8LAH8]
OG0023074	AT2G38025.1	234	208	60.714	2.5e-81	242	69.2	description:At2g38025 [SourceUniProtKB/TrEMBL;AccQ8GYW0]
OG0023165	AT5G22280.1	108	110	61.957	1.72e-33	112	81.52	description:unknown protein; FUNCTIONS IN molecular_function unknown; INVOLVED IN biological_process unknown; LOCATED IN endomembrane system; EXPRESSED IN 22 plant structures; EXPRESSED DURING 13 growth stages; BEST Arabidopsis thaliana protein match is u /.../ protein (TAIRAT3G44280.1); Ha. [SourceTAIR;AccAT5G22280]
OG0023182	AT1G80940.2	175	184	51.333	5.27e-34	119	58	description:F23A5.30 protein [SourceUniProtKB/TrEMBL;AccQ9SAG6]
OG0023186	AT4G39520.1	369	370	92.141	0	691	97.56	gene_symbol:DRG3 description:Developmentally-regulated G-protein 3 [SourceUniProtKB/Swiss-Prot;AccQ9SVA6]
OG0023398	AT4G22320.2	237	160	42.308	3.69e-27	102	60	description:Golgin family A protein [SourceUniProtKB/TrEMBL;AccQ8GYJ0]
OG0023490	AT3G57280.1	226	239	52.222	3.5e-64	199	71.67	gene_symbol:FAX1 description:Protein FATTY ACID EXPORT 1, chloroplastic [SourceUniProtKB/Swiss-Prot;AccQ93V66]
OG0024126	AT3G02950.2	236	243	64.912	7.82e-98	285	84.21	gene_symbol:THO7B description:THO7 [SourceUniProtKB/TrEMBL;AccA0A178VDN6]
OG0024238	AT1G25682.1	310	312	69.935	6.42e-161	451	83.01	description:At1g25682 [SourceUniProtKB/TrEMBL;AccQ9C609]
OG0024482	AT3G21510.1	154	151	66.892	3.03e-64	193	81.76	gene_symbol:AHP1 description:AHP1 [SourceUniProtKB/TrEMBL;AccA0A178V856]
OG0022787	AT4G30420.2	383	375	46.214	1.93e-116	343	63.45	description:UMAMIT34 [SourceUniProtKB/TrEMBL;AccA0A384L6B8]
OG0023448	AT1G32470.1	166	166	79.878	3.08e-89	258	91.46	gene_symbol:GDH3 description:Glycine cleavage system H protein 3, mitochondrial [SourceUniProtKB/Swiss-Prot;AccQ9LQL0]
OG0023673	AT3G22142.1	1480	156	67.059	1.32e-37	136	84.71	description:Bifunctional inhibitor/lipid-transfer protein/seed storage 2S albumin superfamily protein [SourceUniProtKB/TrEMBL;AccQ9LIE8]
OG0023829	AT2G16700.1	143	144	76.923	1.01e-81	237	86.71	gene_symbol:ADF5 description:ATADF5 [SourceUniProtKB/TrEMBL;AccA0A178VPY9]
OG0024137	AT2G24090.1	145	150	76.471	3.82e-47	150	80.39	gene_symbol:RPL35 description:50S ribosomal protein L35, chloroplastic [SourceUniProtKB/Swiss-Prot;AccQ8VZ55]
OG0024297	AT3G06070.1	151	134	45.977	5.03e-17	72.8	62.07	description:At3g06070 [SourceUniProtKB/TrEMBL;AccQ8LED7]
OG0024341	AT5G60540.1	255	255	74.208	2.75e-124	353	86.88	gene_symbol:PDX2 description:PDX2 [SourceUniProtKB/TrEMBL;AccA0A178UA48]
OG0024366	AT5G66120.2	442	450	83.747	0	642	93.39	gene_symbol:DHQS description:3-dehydroquinate synthase, chloroplastic [SourceUniProtKB/Swiss-Prot;AccQ8VYV7]
OG0024403	AT4G31560.1	137	115	53.425	2.1e-17	72.8	72.6	gene_symbol:HCF153 description:AT4g31560/F3L17_130 [SourceUniProtKB/TrEMBL;AccQ9SV14]
OG0022656	AT3G26410.1	477	488	70.431	0	733	83.57	gene_symbol:TRM11 description:tRNA modification 11 protein [SourceUniProtKB/TrEMBL;AccQ9LIN4]
OG0022667	AT1G20050.1	223	245	65.5	3.3e-82	245	81	gene_symbol:HYD1 description:Probable 3-beta-hydroxysteroid-Delta(8),Delta(7)-isomerase [SourceUniProtKB/Swiss-Prot;AccO48962]
OG0022673	AT3G12930.1	238	220	62.557	4.74e-90	265	75.8	gene_symbol:IJ description:Protein Iojap, chloroplastic [SourceUniProtKB/Swiss-Prot;AccQ9LDY9]
OG0022675	AT3G09970.1	309	322	64.516	5.34e-152	429	79.35	description:Calcineurin-like metallo-phosphoesterase superfamily protein [SourceUniProtKB/TrEMBL;AccQ9SR62]
OG0022681	AT5G53840.1	444	519	32.903	8.85e-13	70.9	50.97	description:F-box/FBD/LRR-repeat protein At5g53840 [SourceUniProtKB/Swiss-Prot;AccQ9FGQ3]
OG0022698	AT1G04020.2	713	684	34.478	8.26e-122	379	50.96	gene_symbol:ATBARD1 description:ROW1 [SourceUniProtKB/TrEMBL;AccA0A384KH31]
OG0022704	AT2G20440.1	425	428	58.451	0	550	77	description:Ypt/Rab-GAP domain of gyp1p superfamily protein [SourceUniProtKB/TrEMBL;AccF4IVD6]
OG0022710	AT4G14965.1	245	258	68.24	1.23e-113	327	81.12	gene_symbol:MAPR4 description:MAPR4 [SourceUniProtKB/TrEMBL;AccA0A178UY73]
OG0022713	AT3G60450.2	306	283	49.004	6.24e-85	257	71.31	description:Phosphoglycerate mutase family protein [SourceUniProtKB/TrEMBL;AccA0A1I9LN21]
OG0022723	AT4G29810.1	363	348	62.994	2.84e-163	461	78.81	gene_symbol:ATMKK2 description:MAP kinase kinase 2 [SourceTAIR;AccAT4G29810]
OG0022736	AT3G57910.1	265	258	55.336	2.63e-74	227	74.31	description:At3g57910 [SourceUniProtKB/TrEMBL;AccQ9M2Q7]
OG0022741	AT1G07430.1	442	376	58.912	9.66e-131	382	71.6	gene_symbol:AIP1 description:Protein phosphatase 2C 3 [SourceUniProtKB/Swiss-Prot;AccQ9LNW3]
OG0022751	AT2G32440.2	489	439	37.3	5.31e-104	318	58.81	gene_symbol:KAO2 description:Ent-kaurenoic acid oxidase 2 [SourceUniProtKB/Swiss-Prot;AccQ9C5Y2]
OG0022764	AT3G63420.2	98	117	40.541	3.77e-18	73.6	66.22	gene_symbol:AGG1 description:Ggamma-subunit 1 [SourceTAIR;AccAT3G63420]
OG0022767	AT1G75540.1	331	293	36.127	1.19e-55	183	48.84	gene_symbol:BBX21 description:B-box zinc finger protein 21 [SourceUniProtKB/Swiss-Prot;AccQ9LQZ7]
OG0022779	AT5G14285.1	254	251	59.336	2.88e-96	282	73.03	description:TLC domain-containing protein At5g14285 [SourceUniProtKB/Swiss-Prot;AccQ8GYK7]
OG0022782	AT3G02875.1	442	429	58.824	3.71e-174	494	76.98	gene_symbol:ILR1 description:IAA-amino acid hydrolase ILR1 [SourceUniProtKB/Swiss-Prot;AccP54968]
OG0022789	AT1G12060.1	215	209	42.381	6.87e-40	136	57.62	gene_symbol:BAG5 description:BAG5 [SourceUniProtKB/TrEMBL;AccA0A178WFD4]
OG0022802	AT3G29130.1	119	124	66.667	4.82e-56	170	86.32	description:KxDL motif protein [SourceUniProtKB/TrEMBL;AccF4J1T2]
OG0022830	AT3G26740.1	141	146	58.242	9.55e-28	100	74.73	gene_symbol:CCL description:Light-regulated protein 1, chloroplastic [SourceUniProtKB/Swiss-Prot;AccQ96500]
OG0022871	AT3G23440.1	108	117	40.816	3.36e-17	71.6	58.16	gene_symbol:EDA6 description:Embryo sac development arrest 6 [SourceUniProtKB/TrEMBL;AccQ9LW53]
OG0022876	AT4G36440.1	394	411	57.035	2.01e-157	449	70.85	description:unknown protein; FUNCTIONS IN molecular_function unknown; INVOLVED IN biological_process unknown; LOCATED IN endomembrane system; EXPRESSED IN 24 plant structures; EXPRESSED DURING 15 growth stages; Ha. [SourceTAIR;AccAT4G36440]
OG0022894	AT4G36240.1	238	218	47.17	1.45e-34	123	58.49	gene_symbol:GATA7 description:GATA transcription factor 7 [SourceUniProtKB/Swiss-Prot;AccO65515]
OG0022909	AT3G26900.2	280	285	54.671	2.88e-92	275	68.86	gene_symbol:SKL1 description:Probable inactive shikimate kinase like 1, chloroplastic [SourceUniProtKB/Swiss-Prot;AccQ9LW20]	chloroplast biogenesis
OG0022914	AT2G24100.1	466	545	49.219	1.05e-150	440	61.91	description:ATP-dependent DNA helicase [SourceUniProtKB/TrEMBL;AccQ9ZUI1]
OG0022942	AT4G34420.1	342	339	60.856	2.01e-146	417	77.06	description:P-loop containing nucleoside triphosphate hydrolases superfamily protein [SourceUniProtKB/TrEMBL;AccF4JKP9]
OG0022944	AT2G13840.1	434	427	60.636	4.97e-173	491	74.82	description:Expressed protein [SourceUniProtKB/TrEMBL;AccQ9ZQI9]
OG0022951	AT1G79010.1	222	230	80.349	1.9e-131	369	88.21	description:NADH dehydrogenase [ubiquinone] iron-sulfur protein 8-A, mitochondrial [SourceUniProtKB/Swiss-Prot;AccQ42599]
OG0022964	AT5G27470.1	451	486	74.943	0	696	86.79	description:Serine--tRNA ligase, cytoplasmic [SourceUniProtKB/Swiss-Prot;AccQ39230]
OG0022968	AT4G24550.2	451	485	83.628	0	781	89.38	gene_symbol:AP4M description:AP4M [SourceUniProtKB/TrEMBL;AccA0A178UX13]
OG0022980	AT4G18770.1	427	271	73.333	3.84e-59	194	90	gene_symbol:MYB98 description:Transcription factor MYB98 [SourceUniProtKB/Swiss-Prot;AccQ9S7L2]
OG0023012	AT1G67560.1	917	930	60.904	0	1097	75.37	gene_symbol:LOX6 description:Lipoxygenase [SourceUniProtKB/TrEMBL;AccA0A178W1Z8]
OG0023016	AT1G17020.1	358	364	49.235	1.33e-111	330	67.58	gene_symbol:SRG1 description:Protein SRG1 [SourceUniProtKB/Swiss-Prot;AccQ39224]
OG0023028	AT4G10110.1	173	237	47.849	1.18e-47	155	63.98	description:At4g10100 [SourceUniProtKB/TrEMBL;AccQ8GW25]
OG0023058	AT4G30510.1	366	116	69.014	5.16e-24	94.4	77.46	gene_symbol:ATG18B description:Autophagy-related protein 18b [SourceUniProtKB/Swiss-Prot;AccQ8H1Q8]
OG0023066	AT1G74920.1	501	504	80.24	0	866	91.02	gene_symbol:ALDH10A8 description:ALDH10A8 [SourceUniProtKB/TrEMBL;AccA0A178W4Y2]
OG0023105	AT5G60940.1	429	437	65.127	0	603	81.99	gene_symbol:CSTF50 description:Cleavage stimulation factor subunit 50 [SourceUniProtKB/Swiss-Prot;AccQ8L4J2]
OG0023120	AT4G29830.1	321	341	73.602	0	504	89.44	gene_symbol:VIP3 description:WD repeat-containing protein VIP3 [SourceUniProtKB/Swiss-Prot;AccQ9SZQ5]
OG0023121	AT5G01430.1	140	141	73.571	2.76e-75	220	88.57	description:At3g49420 [SourceUniProtKB/TrEMBL;AccQ9SCL4]
OG0023178	AT1G76660.1	431	514	47.51	4.88e-119	357	61	description:Uncharacterized protein At1g76660 [SourceUniProtKB/Swiss-Prot;AccQ9SRE5]
OG0023180	AT1G79900.1	296	314	65.461	7.31e-129	369	77.96	gene_symbol:BAC2 description:Mitochondrial arginine transporter BAC2 [SourceUniProtKB/Swiss-Prot;AccQ9CA93]
OG0023184	AT4G27750.1	305	299	61.486	1.92e-131	375	82.09	gene_symbol:ISI1 description:ISI1 [SourceUniProtKB/TrEMBL;AccA0A178URL9]
OG0023196	AT4G34200.1	603	593	82.29	0	945	92.13	gene_symbol:PGDH1 description:D-3-phosphoglycerate dehydrogenase [SourceUniProtKB/TrEMBL;AccA0A178UWV4]
OG0023201	AT2G39130.1	550	575	61.713	0	691	76.05	gene_symbol:AVT1C description:Amino acid transporter AVT1C [SourceUniProtKB/Swiss-Prot;AccF4IUW3]
OG0023209	AT2G47620.2	407	111	68.132	1.6e-39	135	80.22	gene_symbol:SWI3A description:SWI/SNF complex subunit SWI3A [SourceUniProtKB/Swiss-Prot;AccQ8W475]
OG0023224	AT3G28720.1	687	711	63.232	0	687	83.64	description:Transmembrane protein [SourceUniProtKB/TrEMBL;AccA0A1I9LQC2]
OG0023234	AT5G03740.1	294	312	43.653	1.93e-54	179	57.28	gene_symbol:HDT3 description:HDT3 [SourceUniProtKB/TrEMBL;AccA0A178UP12]
OG0023258	AT3G03530.1	538	532	63.429	0	677	76.76	gene_symbol:NPC4 description:Non-specific phospholipase C4 [SourceUniProtKB/Swiss-Prot;AccQ9SRQ7]
OG0023275	AT1G19330.2	242	239	54.237	4.9e-76	230	68.22	description:unknown protein; BEST Arabidopsis thaliana protein match is unknown protein (TAIRAT1G75060.1); Ha. [SourceTAIR;AccAT1G19330]
OG0023298	AT5G47550.1	122	130	51.064	1.5e-25	93.6	64.89	gene_symbol:CYS5 description:Cysteine proteinase inhibitor 5 [SourceUniProtKB/Swiss-Prot;AccQ41916]
OG0023338	AT1G22330.1	291	270	63.636	1.25e-57	186	74.03	description:RNA-binding (RRM/RBD/RNP motifs) family protein [SourceUniProtKB/TrEMBL;AccQ9LME7]
OG0023340	AT1G30460.1	631	226	42.584	1.6e-10	60.8	52.15	gene_symbol:CPSF30 description:30-kDa cleavage and polyadenylation specificity factor 30 [SourceUniProtKB/Swiss-Prot;AccA9LNK9]
OG0023344	AT4G26510.1	469	469	80.085	0	783	90.89	gene_symbol:UKL4 description:Uridine kinase-like protein 4 [SourceUniProtKB/Swiss-Prot;AccO65583]
OG0023381	AT1G01230.1	157	171	75.949	1.11e-90	261	86.71	description:ORMDL family protein [SourceUniProtKB/TrEMBL;AccQ9C5I0]
OG0023388	AT5G17860.1	570	528	49.593	2.54e-155	455	69.11	gene_symbol:CCX1 description:Cation/calcium exchanger 1 [SourceUniProtKB/Swiss-Prot;AccQ9FKP1]
OG0023389	AT2G22425.2	92	120	72.826	4.48e-41	131	83.7	description:Probable signal peptidase complex subunit 1 [SourceUniProtKB/Swiss-Prot;AccQ944J0]
OG0023390	AT4G10840.1	609	600	68.498	0	837	81.42	gene_symbol:KLCR1 description:Protein KINESIN LIGHT CHAIN-RELATED 1 [SourceUniProtKB/Swiss-Prot;AccO81629]
OG0023394	AT1G80950.1	398	400	62.468	1.2e-171	485	74.04	gene_symbol:LPEAT1 description:Lysophospholipid acyltransferase LPEAT1 [SourceUniProtKB/Swiss-Prot;AccQ8L7R3]
OG0023400	AT3G53970.1	302	352	42.763	7.72e-56	184	56.25	description:Probable proteasome inhibitor [SourceUniProtKB/Swiss-Prot;AccQ9M330]
OG0023421	AT1G70580.4	481	481	84.1	0	860	92.68	gene_symbol:GGAT2 description:Glutamate--glyoxylate aminotransferase 2 [SourceUniProtKB/Swiss-Prot;AccQ9S7E9]
OG0023425	AT5G14800.1	276	256	70.703	2.45e-122	350	79.69	gene_symbol:PROC1 description:Pyrroline-5-carboxylate reductase [SourceUniProtKB/Swiss-Prot;AccP54904]
OG0023435	AT3G57990.1	367	344	42.857	1.04e-78	245	58.22	description:Uncharacterized protein At3g57990 [SourceUniProtKB/TrEMBL;AccQ9M2P9]
OG0023450	AT1G18440.1	288	258	70.256	1.26e-103	303	87.18	description:Peptidyl-tRNA hydrolase, chloroplastic [SourceUniProtKB/Swiss-Prot;AccQ8GW64]
OG0023515	AT4G19420.2	397	461	60.606	0	526	77.27	description:Pectinacetylesterase family protein [SourceTAIR;AccAT4G19420]
OG0023516	AT3G23490.1	168	166	70.199	2.67e-79	233	83.44	gene_symbol:CYN description:Cyanate hydratase [SourceUniProtKB/TrEMBL;AccA0A178VD28]
OG0023518	AT4G27540.1	241	274	48.4	1.52e-76	233	70.8	gene_symbol:PRA1H description:PRA1 family protein H [SourceUniProtKB/Swiss-Prot;AccQ8LFP1]
OG0023539	AT4G20280.1	210	206	73.95	4.85e-62	192	84.03	gene_symbol:TAF11 description:Transcription initiation factor TFIID subunit 11 [SourceUniProtKB/Swiss-Prot;AccQ9M565]
OG0023545	AT1G68830.1	562	558	75.398	0	857	86.73	gene_symbol:STN7 description:Serine/threonine-protein kinase STN7, chloroplastic [SourceUniProtKB/Swiss-Prot;AccQ9S713]
OG0023550	AT3G08740.1	236	234	65.69	3.05e-113	324	81.17	description:Elongation factor P (EF-P) family protein [SourceUniProtKB/TrEMBL;AccQ8VZW6]
OG0023559	AT5G65020.1	317	316	64.968	6.64e-150	424	80.89	gene_symbol:ANN2 description:Annexin D2 [SourceUniProtKB/Swiss-Prot;AccQ9XEE2]
OG0023570	AT1G08110.4	235	233	74.299	2.86e-109	314	81.31	description:Lactoylglutathione lyase [SourceUniProtKB/TrEMBL;AccB9DH52]
OG0023581	AT1G30360.1	724	725	60.42	0	893	77.76	gene_symbol:ERD4 description:Hyperosmolality-gated Ca2+ permeable channel 3.1 [SourceUniProtKB/TrEMBL;AccA0A097NUQ9]
OG0023601	AT4G08330.1	164	118	49.593	1.12e-29	105	62.6	description:Uncharacterized protein At4g08330, chloroplastic [SourceUniProtKB/Swiss-Prot;AccQ9STN5]
OG0023610	AT3G55250.1	277	287	59.48	4.41e-107	312	73.61	gene_symbol:PSA3 description:PDE329 [SourceUniProtKB/TrEMBL;AccA0A178VJJ9]
OG0023649	AT4G09650.1	234	252	56.574	1.66e-88	262	70.52	gene_symbol:ATPD description:PDE332 [SourceUniProtKB/TrEMBL;AccA0A178V1L3]
OG0023760	AT5G09900.1	442	443	80.045	0	724	91.16	gene_symbol:EMB2107 description:26S proteasome regulatory subunit, putative (RPN5) [SourceUniProtKB/TrEMBL;AccB3H6B0]
OG0023770	AT3G59490.2	293	320	51.007	2.39e-104	307	71.81	description:unknown protein; Ha. [SourceTAIR;AccAT3G59490]
OG0023777	AT1G18560.1	690	671	54.222	0	756	72.3	description:BED zinc finger and hAT dimerization domain-containing protein [SourceUniProtKB/TrEMBL;AccF4ICA1]
OG0023805	AT4G27700.1	224	235	69.196	9.22e-108	310	80.8	description:Rhodanese-like domain-containing protein 14, chloroplastic [SourceUniProtKB/Swiss-Prot;AccQ94A65]
OG0023821	AT5G25900.1	509	506	62.796	0	631	78.28	gene_symbol:KO description:Ent-kaurene oxidase, chloroplastic [SourceUniProtKB/Swiss-Prot;AccQ93ZB2]
OG0023853	AT4G31170.7	412	424	64.988	0	548	76.5	description:AT4G31170 protein [SourceUniProtKB/TrEMBL;AccQ9M085]
OG0023915	AT5G41330.1	458	403	55.469	6.47e-138	402	71.35	description:BTB/POZ domain-containing protein At5g41330 [SourceUniProtKB/Swiss-Prot;AccQ9FN67]
OG0023918	AT1G21690.1	339	341	79.941	0	564	89.68	gene_symbol:EMB1968 description:ATPase family associated with various cellular activities (AAA) [SourceUniProtKB/TrEMBL;AccF4HY43]
OG0023928	AT2G36410.2	192	172	65.789	8.53e-65	197	85.53	description:Expressed protein [SourceUniProtKB/TrEMBL;AccQ9SJR4]
OG0023936	AT1G16250.2	383	351	43.767	3.29e-102	306	62.05	description:F-box/kelch-repeat protein At1g16250 [SourceUniProtKB/Swiss-Prot;AccQ0WW40]
OG0023943	AT1G22450.1	191	116	82.667	5.76e-48	152	96	gene_symbol:COX6B-1 description:COX6B [SourceUniProtKB/TrEMBL;AccA0A178WPQ4]
OG0023973	AT4G29510.1	390	421	85.801	0	611	92.75	gene_symbol:PRMT11 description:Protein arginine N-methyltransferase 1.1 [SourceUniProtKB/Swiss-Prot;AccQ9SU94]
OG0024002	AT4G19610.1	816	849	51.663	0	822	70.19	description:Nucleotide/nucleic acid binding protein [SourceUniProtKB/TrEMBL;AccF4JT92]
OG0024003	AT5G35100.3	290	277	60.072	6.56e-104	304	73.02	description:Cyclophilin-like peptidyl-prolyl cis-trans isomerase family protein [SourceTAIR;AccAT5G35100]
OG0024004	AT4G22260.1	351	348	73.179	1.31e-164	463	82.78	gene_symbol:AOX4 description:Ubiquinol oxidase 4, chloroplastic/chromoplastic [SourceUniProtKB/Swiss-Prot;AccQ56X52]	the component of the aerobic respiratory chain
OG0024011	AT2G40890.1	508	508	74.751	0	809	86.88	gene_symbol:CYP98A3 description:Cytochrome P450 98A3 [SourceUniProtKB/Swiss-Prot;AccO22203]
OG0024015	AT5G15640.1	323	326	51.78	7.81e-112	328	68.93	description:Mitochondrial substrate carrier family protein [SourceUniProtKB/TrEMBL;AccQ949U9]
OG0024040	AT4G17650.1	256	260	56.154	1.37e-96	284	71.15	description:Polyketide cyclase / dehydrase and lipid transport protein [SourceUniProtKB/TrEMBL;AccF4JP95]
OG0024052	AT1G09740.1	171	174	69.591	7.56e-80	234	79.53	description:Adenine nucleotide alpha hydrolases-like superfamily protein [SourceUniProtKB/TrEMBL;AccQ84TF6]
OG0024064	AT1G22760.1	660	647	57.252	0	686	72.52	gene_symbol:PAB3 description:Polyadenylate-binding protein 3 [SourceUniProtKB/Swiss-Prot;AccO64380]
OG0024072	AT3G20060.1	181	184	69.032	8.15e-77	228	78.71	gene_symbol:UBC19 description:UBC19 [SourceUniProtKB/TrEMBL;AccA0A178V7W3]	E2 ubiquitin-conjugating enzyme
OG0024073	AT3G20920.1	365	373	62.573	1.59e-159	452	78.36	description:Translocation protein-like protein [SourceUniProtKB/TrEMBL;AccQ9LIH2]
OG0024089	AT1G03687.1	381	387	61.728	1.75e-143	412	75.62	description:DTW domain-containing protein [SourceUniProtKB/TrEMBL;AccF4I2G3]
OG0024098	AT1G03070.2	247	248	76.087	4.6e-126	357	87.83	gene_symbol:LFG4 description:Protein LIFEGUARD 4 [SourceUniProtKB/Swiss-Prot;AccQ9SA63]
OG0024138	AT4G12570.1	873	883	45.854	0	687	64.57	gene_symbol:UPL5 description:E3 ubiquitin-protein ligase UPL5 [SourceUniProtKB/Swiss-Prot;AccQ9SU29]
OG0024143	AT5G62530.1	556	553	76.079	0	894	86.87	gene_symbol:ALDH12A1 description:Delta-1-pyrroline-5-carboxylate dehydrogenase 12A1, mitochondrial [SourceUniProtKB/Swiss-Prot;AccQ8VZC3]
OG0024152	AT3G56490.1	147	135	72.727	2.37e-69	205	86.36	gene_symbol:HINT1 description:Adenylylsulfatase HINT1 [SourceUniProtKB/Swiss-Prot;AccQ8GUN2]
OG0024168	AT1G76020.1	225	240	45.498	3.4e-60	189	63.51	description:At1g76020 [SourceUniProtKB/TrEMBL;AccA0JQ12]
OG0024174	AT2G33150.1	462	462	78.959	0	753	90.02	gene_symbol:PED1 description:PKT3 [SourceUniProtKB/TrEMBL;AccA0A178VRP9]
OG0024213	AT5G53140.1	420	355	74.815	9.1e-153	436	87.04	description:Probable protein phosphatase 2C 76 [SourceUniProtKB/Swiss-Prot;AccQ94AT1]
OG0024234	AT4G34090.1	330	385	63.987	6.2e-145	414	78.46	description:unknown protein; FUNCTIONS IN molecular_function unknown; INVOLVED IN biological_process unknown; LOCATED IN chloroplast, chloroplast stroma; EXPRESSED IN 22 plant structures; EXPRESSED DURING 13 growth stages; BEST Arabidopsis thaliana protein /.../ is unknown protein (TAIRAT2G23370.1); Ha. [SourceTAIR;AccAT4G34090]
OG0024242	AT3G04710.3	680	459	66.519	0	612	82.04	gene_symbol:TPR10 description:Ankyrin repeat family protein [SourceUniProtKB/TrEMBL;AccF4J4V1]
OG0024253	AT1G32090.1	806	769	67.714	0	1075	80.78	description:Hyperosmolality-gated Ca2+ permeable channel 1.8 [SourceUniProtKB/TrEMBL;AccA0A097NUQ2]
OG0024254	AT3G63030.1	186	173	52.941	3.3e-49	157	72.06	gene_symbol:MBD4 description:Methyl-CpG-binding domain-containing protein 4 [SourceUniProtKB/Swiss-Prot;AccQ9LYB9]
OG0024270	AT5G55050.1	376	364	36.55	7.34e-68	218	53.8	description:GDSL esterase/lipase At5g55050 [SourceUniProtKB/Swiss-Prot;AccQ9FIA1]
OG0024286	AT1G34630.1	481	481	72.837	0	629	84.13	description:At1g34630/F12K21.3 [SourceUniProtKB/TrEMBL;AccQ8VZG0]
OG0024310	AT5G57960.1	540	554	80.995	0	710	90.5	description:GTP binding protein-like [SourceUniProtKB/TrEMBL;AccQ9FJM0]
OG0024322	AT3G47340.1	584	592	85.971	0	1036	95.32	gene_symbol:ASN1 description:DIN6 [SourceUniProtKB/TrEMBL;AccA0A178VBT4]
OG0024323	AT5G25610.1	392	374	43.959	1.08e-95	291	59.9	gene_symbol:RD22 description:BURP domain protein RD22 [SourceUniProtKB/Swiss-Prot;AccQ08298]
OG0024324	AT4G37830.1	102	120	62.376	2.86e-40	130	74.26	description:cytochrome c oxidase-related [SourceTAIR;AccAT4G37830]
OG0024326	AT3G60690.1	170	170	46.199	9.88e-36	122	62.57	description:AT3g60690/T4C21_100 [SourceUniProtKB/TrEMBL;AccQ9LZZ4]
OG0024396	AT5G05130.1	881	857	57.724	0	804	72.22	description:Putative SWI/SNF-related matrix-associated actin-dependent regulator of chromatin subfamily A member 3-like 1 [SourceUniProtKB/Swiss-Prot;AccQ9FF61]
OG0024398	AT4G29670.1	235	213	72.327	1.37e-80	240	82.39	gene_symbol:ACHT2 description:Thioredoxin-like 2-2, chloroplastic [SourceUniProtKB/Swiss-Prot;AccQ8LCT3]
OG0024400	AT2G47990.1	530	528	52.672	3.97e-179	514	69.27	gene_symbol:SWA1 description:Protein SLOW WALKER 1 [SourceUniProtKB/Swiss-Prot;AccO82266]
OG0024406	AT3G07640.1	241	242	35.124	1.84e-47	157	57.85	description:At3g07640 period circadian protein [SourceUniProtKB/TrEMBL;AccQ8L8V4]
OG0024435	AT2G35760.1	201	203	58.794	5.66e-74	222	76.38	description:CASP-like protein 2B2 [SourceUniProtKB/Swiss-Prot;AccQ8L924]
OG0024441	AT4G16410.1	185	193	53.448	2.48e-38	130	75	description:Transmembrane protein [SourceUniProtKB/TrEMBL;AccQ8VZK4]
OG0024447	AT5G24314.1	161	149	76.842	1.03e-49	157	89.47	gene_symbol:PTAC7 description:plastid transcriptionally active7 [SourceTAIR;AccAT5G24314]
OG0024452	AT1G18740.1	382	386	58.418	1.67e-159	453	73.21	description:At1g18740/F6A14_15 [SourceUniProtKB/TrEMBL;AccQ9M9U5]
OG0024456	AT2G25110.1	218	289	70.561	1.69e-111	321	79.91	gene_symbol:SDF2 description:Stromal cell-derived factor 2-like protein [SourceUniProtKB/Swiss-Prot;AccQ93ZE8]
OG0024457	AT2G38130.1	190	206	87.179	1.15e-100	289	93.59	gene_symbol:MAK3 description:N-alpha-acetyltransferase MAK3 [SourceUniProtKB/Swiss-Prot;AccO80438]
OG0024464	AT4G24620.1	613	614	78.827	0	1008	86.97	gene_symbol:PGI1 description:Glucose-6-phosphate isomerase [SourceUniProtKB/TrEMBL;AccA0A178UUU3]
OG0024483	AT1G56580.1	166	170	58.683	1.44e-58	180	69.46	gene_symbol:SVB description:At1g56580/F25P12_18 [SourceUniProtKB/TrEMBL;AccQ9FXB0]
OG0024490	AT1G49760.1	671	643	64.921	0	772	76.98	gene_symbol:PAB8 description:Polyadenylate-binding protein 8 [SourceUniProtKB/Swiss-Prot;AccQ9FXA2]
OG0024502	AT4G11790.1	443	500	41	7.77e-92	287	54.2	description:AT4g11790/T5C23_220 [SourceUniProtKB/TrEMBL;AccQ93ZH3]
OG0024533	AT4G14605.2	493	501	64.251	0	546	82.37	gene_symbol:MTERF5 description:Transcription termination factor MTERF5, chloroplastic [SourceUniProtKB/Swiss-Prot;AccF4JVI3]
OG0024557	AT4G28320.1	431	432	48.499	4.56e-140	407	64.67	gene_symbol:MAN5 description:Mannan endo-1,4-beta-mannosidase 5 [SourceUniProtKB/Swiss-Prot;AccQ9M0H6]
OG0024560	AT3G10150.2	389	382	67.139	4.24e-172	485	78.47	gene_symbol:ATPAP16 description:Purple acid phosphatase 16 [SourceUniProtKB/TrEMBL;AccA0A1I9LQV7]
OG0024595	AT1G10155.1	184	177	36.264	9.28e-33	115	53.85	gene_symbol:ATPP2-A10 description:Phloem protein 2-A10 [SourceUniProtKB/TrEMBL;AccF4I2R3]
OG0024598	AT1G20760.1	1019	1020	44.715	0	740	55.65	description:Calcium-binding EF hand family protein [SourceUniProtKB/TrEMBL;AccQ9LM78]
OG0024618	AT1G09270.2	538	536	75.786	0	809	84.84	gene_symbol:IMPA4 description:Importin subunit alpha-4 [SourceUniProtKB/Swiss-Prot;AccO80480]
OG0024629	AT1G63160.1	333	335	89.097	0	609	95.02	gene_symbol:RFC2 description:Replication factor C subunit 2 [SourceUniProtKB/Swiss-Prot;AccQ9CAM7]
OG0023966	N/A
OG0024232	N/A
OG0024096	N/A
OG0024432	N/A
OG0022785	N/A
OG0022827	N/A
OG0023010	N/A
OG0023239	N/A
OG0023250	N/A
OG0023312	N/A
OG0023501	N/A
OG0023506	N/A
OG0023534	N/A
OG0023834	N/A
OG0023890	N/A
OG0024060	N/A
OG0024285	N/A
